# Supplementary material for: YTHDF2 Inhibits the Migration and Invasion of Lung Adenocarcinoma by Negatively Regulating the FAM83D-TGFβ1-SMAD2/3 Pathway
Source: Front Oncol. 2022 Feb 2;12:763341. doi: 10.3389/fonc.2022.763341 (PMC8847186; doi:10.3389/fonc.2022.763341)
Supplement: Supplementary file 2 [file DataSheet_2.zip]

Archive with 11 entries (8 files):
- Flow cytometry raw data/
- Flow cytometry raw data/Apoptosis/
- Flow cytometry raw data/Apoptosis/A-N.fcs
- Flow cytometry raw data/Apoptosis/A-Y.fcs
- Flow cytometry raw data/Apoptosis/H-N.fcs
- Flow cytometry raw data/Apoptosis/H-Y.fcs
- Flow cytometry raw data/cycle/
- Flow cytometry raw data/cycle/A-N-MID.fcs
- Flow cytometry raw data/cycle/A-Y-MID.fcs
- Flow cytometry raw data/cycle/H-N.fcs
- Flow cytometry raw data/cycle/H-Y-1.fcs
